# Supplementary material for: Irradiation Mediates IFNα and CXCL9 Expression in Non-Small Cell Lung Cancer to Stimulate CD8+ T Cells Activity and Migration toward Tumors
Source: Biomedicines. 2021 Sep 29;9(10):1349. doi: 10.3390/biomedicines9101349 (PMC8533192; doi:10.3390/biomedicines9101349)
Supplement: Supplementary file 1 [file biomedicines-09-01349-s001.zip]

Archive with 1 entries (1 files):
- biomedicines-1391862-supplementary.pdf
